# Supplementary material for: Xiao Cheng Qi Decoction, an Ancient Chinese Herbal Mixture, Relieves Loperamide-Induced Slow-Transit Constipation in Mice: An Action Mediated by Gut Microbiota
Source: Pharmaceuticals (Basel). 2024 Jan 24;17(2):153. doi: 10.3390/ph17020153 (PMC10892578; doi:10.3390/ph17020153)
Supplement: Supplementary file 1 [file pharmaceuticals-17-00153-s001.zip]

Archive with 1 entries (1 files):
- pharmaceuticals-2767813-supplementary.pdf
